# Supplementary material for: Crystal structure evolution of an energetic compound dihydroxylammonium 5,5′-bistetrazole-1,1′-diolate induced by solvents
Source: RSC Adv. 2020 Mar 26;10(20):11939–44. doi: 10.1039/d0ra01182g (PMC9050641; doi:10.1039/d0ra01182g)
Supplement: RA-010-D0RA01182G-s002 [file RA-010-D0RA01182G-s002.cif]

# Electronic Supplementary Material (ESI) for RSC Advances.
# This journal is © The Royal Society of Chemistry 2020

####################################################################### 
# 
# This file contains crystal structure data downloaded from the 
# Cambridge Structural Database (CSD) hosted by the Cambridge 
# Crystallographic Data Centre (CCDC).
# 
# Full information about CCDC data access policies and citation 
# guidelines are available at http://www.ccdc.cam.ac.uk/access/V1 
# 
# Audit and citation data items may have been added by the CCDC. 
# Please retain this information to preserve the provenance of 
# this file and to allow appropriate attribution of the data. 
# 
#######################################################################

data_d8v19708
_database_code_depnum_ccdc_archive 'CCDC 1978629'
loop_
_audit_author_name
_audit_author_address
'DONG CHEN'
;China Academy of Engineering Physics
China
;
_audit_update_record             
;
2020-01-18 deposited with the CCDC.	2020-03-16 downloaded from the CCDC.
;

_audit_creation_method           SHELXL-2013
_chemical_name_systematic        
; 
 ? 
;
_chemical_name_common            DMA-BTO
_chemical_melting_point          ?
_chemical_formula_moiety         '[NH2(CH3)2+][C2HO2N8-]'
_chemical_formula_sum            'C4 H9 N9 O2'
_chemical_formula_weight         215.20

loop_
_atom_type_symbol
_atom_type_description
_atom_type_scat_dispersion_real
_atom_type_scat_dispersion_imag
_atom_type_scat_source
C C 0.0033 0.0016 'International Tables Vol C Tables 4.2.6.8 and 6.1.1.4'
H H 0.0000 0.0000 'International Tables Vol C Tables 4.2.6.8 and 6.1.1.4'
N N 0.0061 0.0033 'International Tables Vol C Tables 4.2.6.8 and 6.1.1.4'
O O 0.0106 0.0060 'International Tables Vol C Tables 4.2.6.8 and 6.1.1.4'

_space_group_crystal_system      orthorhombic
_space_group_IT_number           61
_space_group_name_H-M_alt        'P b c a'
_space_group_name_Hall           '-P 2ac 2ab'

_shelx_space_group_comment       
; 
The symmetry employed for this shelxl refinement is uniquely defined 
by the following loop, which should always be used as a source of 
symmetry information in preference to the above space-group names. 
They are only intended as comments. 
;

loop_
_space_group_symop_operation_xyz
'x, y, z'
'-x+1/2, -y, z+1/2'
'-x, y+1/2, -z+1/2'
'x+1/2, -y+1/2, -z'
'-x, -y, -z'
'x-1/2, y, -z-1/2'
'x, -y-1/2, z-1/2'
'-x-1/2, y-1/2, z'

_cell_length_a                   11.6746(5)
_cell_length_b                   8.8149(3)
_cell_length_c                   18.1710(7)
_cell_angle_alpha                90
_cell_angle_beta                 90
_cell_angle_gamma                90
_cell_volume                     1869.99(13)
_cell_formula_units_Z            8
_cell_measurement_temperature    293(2)
_cell_measurement_reflns_used    3691
_cell_measurement_theta_min      5.682
_cell_measurement_theta_max      54.553

_exptl_crystal_description       prismatic
_exptl_crystal_colour            colorless
_exptl_crystal_density_meas      ?
_exptl_crystal_density_method    ?
_exptl_crystal_density_diffrn    1.529
_exptl_crystal_F_000             896
_exptl_transmission_factor_min   ?
_exptl_transmission_factor_max   ?
_exptl_crystal_size_max          0.190
_exptl_crystal_size_mid          0.160
_exptl_crystal_size_min          0.110
_exptl_absorpt_coefficient_mu    0.125
_shelx_estimated_absorpt_T_min   0.977
_shelx_estimated_absorpt_T_max   0.986
_exptl_absorpt_correction_type   multi-scan
_exptl_absorpt_correction_T_min  0.5564
_exptl_absorpt_correction_T_max  0.7456
_exptl_absorpt_process_details   sadabs

_exptl_special_details           
; 
 ? 
;

_diffrn_ambient_temperature      293(2)
_diffrn_radiation_wavelength     0.71073
_diffrn_radiation_type           MoK\a
_diffrn_source                   ?
_diffrn_measurement_device_type  'Bruker APEX-II CCD'
_diffrn_measurement_method       '\f and \w scans'
_diffrn_detector_area_resol_mean ?
_diffrn_reflns_number            8575
_diffrn_reflns_av_unetI/netI     0.0365
_diffrn_reflns_av_R_equivalents  0.0499
_diffrn_reflns_limit_h_min       -14
_diffrn_reflns_limit_h_max       14
_diffrn_reflns_limit_k_min       -9
_diffrn_reflns_limit_k_max       10
_diffrn_reflns_limit_l_min       -22
_diffrn_reflns_limit_l_max       18
_diffrn_reflns_theta_min         2.841
_diffrn_reflns_theta_max         25.999
_diffrn_reflns_theta_full        25.242
_diffrn_measured_fraction_theta_max 0.994
_diffrn_measured_fraction_theta_full 0.993
_diffrn_reflns_Laue_measured_fraction_max 0.994
_diffrn_reflns_Laue_measured_fraction_full 0.993
_diffrn_reflns_point_group_measured_fraction_max 0.994
_diffrn_reflns_point_group_measured_fraction_full 0.993
_reflns_number_total             1825
_reflns_number_gt                1516
_reflns_threshold_expression     'I > 2\s(I)'
_reflns_Friedel_coverage         0.000
_reflns_Friedel_fraction_max     .
_reflns_Friedel_fraction_full    .

_reflns_special_details          
; 
 Reflections were merged by SHELXL according to the crystal 
 class for the calculation of statistics and refinement. 
  
 _reflns_Friedel_fraction is defined as the number of unique 
 Friedel pairs measured divided by the number that would be 
 possible theoretically, ignoring centric projections and 
 systematic absences. 
;

_computing_data_collection       'Bruker APEX2'
_computing_cell_refinement       'Bruker SAINT'
_computing_data_reduction        'Bruker SAINT'
_computing_structure_solution    'SHELXS-97 (Sheldrick 2008)'
_computing_structure_refinement  'SHELXL-2013 (Sheldrick, 2013)'
_computing_molecular_graphics    'Bruker SHELXTL'
_computing_publication_material  'Bruker SHELXTL'

_refine_special_details          
; 
 ? 
;
_refine_ls_structure_factor_coef Fsqd
_refine_ls_matrix_type           full
_refine_ls_weighting_scheme      calc
_refine_ls_weighting_details     
'w=1/[\s^2^(Fo^2^)+(0.0437P)^2^+0.4672P] where P=(Fo^2^+2Fc^2^)/3'
_atom_sites_solution_primary     ?
_atom_sites_solution_secondary   ?
_atom_sites_solution_hydrogens   mixed
_refine_ls_hydrogen_treatment    mixed
_refine_ls_extinction_method     SHELXL
_refine_ls_extinction_coef       0.049(5)
_refine_ls_extinction_expression Fc^*^=kFc[1+0.001xFc^2^\l^3^/sin(2\q)]^-1/4^
_refine_ls_number_reflns         1825
_refine_ls_number_parameters     151
_refine_ls_number_restraints     1
_refine_ls_R_factor_all          0.0484
_refine_ls_R_factor_gt           0.0385
_refine_ls_wR_factor_ref         0.1032
_refine_ls_wR_factor_gt          0.0952
_refine_ls_goodness_of_fit_ref   1.057
_refine_ls_restrained_S_all      1.062
_refine_ls_shift/su_max          0.000
_refine_ls_shift/su_mean         0.000

loop_
_atom_site_label
_atom_site_type_symbol
_atom_site_fract_x
_atom_site_fract_y
_atom_site_fract_z
_atom_site_U_iso_or_equiv
_atom_site_adp_type
_atom_site_occupancy
_atom_site_site_symmetry_order
_atom_site_calc_flag
_atom_site_refinement_flags_posn
_atom_site_refinement_flags_adp
_atom_site_refinement_flags_occupancy
_atom_site_disorder_assembly
_atom_site_disorder_group
O1 O 0.15622(9) 0.50666(13) 0.49677(7) 0.0480(3) Uani 1 1 d D . . . .
O2 O 0.57016(8) 0.73969(13) 0.49337(6) 0.0430(3) Uani 1 1 d . . . . .
N1 N 0.24435(10) 0.52510(14) 0.44976(7) 0.0368(3) Uani 1 1 d . . . . .
N2 N 0.23948(12) 0.47078(17) 0.38112(8) 0.0501(4) Uani 1 1 d . . . . .
N3 N 0.33705(12) 0.50309(16) 0.35164(8) 0.0505(4) Uani 1 1 d . . . . .
N4 N 0.40580(11) 0.57791(15) 0.39963(7) 0.0403(3) Uani 1 1 d . . . . .
N5 N 0.48373(10) 0.72500(14) 0.53987(7) 0.0335(3) Uani 1 1 d . . . . .
N6 N 0.48994(12) 0.77672(17) 0.60881(7) 0.0468(4) Uani 1 1 d . . . . .
N7 N 0.39233(13) 0.74377(19) 0.63925(8) 0.0551(4) Uani 1 1 d . . . . .
N8 N 0.32326(12) 0.67060(17) 0.59175(7) 0.0479(4) Uani 1 1 d . . . . .
N9 N 0.60598(12) 0.73454(17) 0.33849(7) 0.0411(4) Uani 1 1 d . . . . .
C1 C 0.34616(12) 0.59042(15) 0.46126(8) 0.0320(3) Uani 1 1 d . . . . .
C2 C 0.38200(12) 0.65989(16) 0.52951(8) 0.0329(3) Uani 1 1 d . . . . .
C3 C 0.65034(17) 0.6473(2) 0.27539(10) 0.0621(5) Uani 1 1 d . . . . .
H3A H 0.5878 0.6178 0.2442 0.093 Uiso 1 1 calc R U . . .
H3B H 0.6891 0.5583 0.2929 0.093 Uiso 1 1 calc R U . . .
H3C H 0.7030 0.7090 0.2480 0.093 Uiso 1 1 calc R U . . .
C4 C 0.53866(17) 0.8676(2) 0.31617(11) 0.0614(5) Uani 1 1 d . . . . .
H4A H 0.5860 0.9348 0.2878 0.092 Uiso 1 1 calc R U . . .
H4B H 0.5114 0.9195 0.3592 0.092 Uiso 1 1 calc R U . . .
H4C H 0.4747 0.8354 0.2869 0.092 Uiso 1 1 calc R U . . .
H9A H 0.6659(18) 0.763(2) 0.3652(11) 0.063(6) Uiso 1 1 d . . . . .
H9B H 0.5599(18) 0.677(2) 0.3669(12) 0.069(6) Uiso 1 1 d . . . . .
H1 H 0.1215(19) 0.599(2) 0.4989(13) 0.100(9) Uiso 1 1 d D . . . .

loop_
_atom_site_aniso_label
_atom_site_aniso_U_11
_atom_site_aniso_U_22
_atom_site_aniso_U_33
_atom_site_aniso_U_23
_atom_site_aniso_U_13
_atom_site_aniso_U_12
O1 0.0317(6) 0.0441(7) 0.0681(8) 0.0063(6) 0.0095(5) -0.0037(5)
O2 0.0305(6) 0.0523(7) 0.0462(6) -0.0086(5) 0.0069(5) -0.0062(5)
N1 0.0286(6) 0.0341(6) 0.0477(7) -0.0010(6) 0.0005(5) 0.0010(5)
N2 0.0414(8) 0.0533(8) 0.0555(9) -0.0142(7) -0.0074(7) -0.0005(6)
N3 0.0456(8) 0.0602(9) 0.0457(8) -0.0125(7) -0.0036(6) 0.0018(7)
N4 0.0379(7) 0.0449(7) 0.0380(7) -0.0039(6) 0.0012(5) -0.0006(6)
N5 0.0298(6) 0.0360(7) 0.0347(6) -0.0016(5) -0.0003(5) 0.0020(5)
N6 0.0443(8) 0.0581(9) 0.0380(7) -0.0085(6) -0.0033(6) 0.0016(6)
N7 0.0520(9) 0.0742(10) 0.0391(8) -0.0088(7) 0.0032(7) -0.0027(8)
N8 0.0423(8) 0.0625(9) 0.0390(7) -0.0030(6) 0.0071(6) -0.0038(7)
N9 0.0348(7) 0.0521(8) 0.0365(7) 0.0036(6) 0.0012(6) -0.0027(6)
C1 0.0280(7) 0.0296(7) 0.0385(8) 0.0030(6) 0.0013(6) 0.0018(5)
C2 0.0298(7) 0.0336(7) 0.0355(7) 0.0022(6) 0.0012(6) 0.0011(6)
C3 0.0676(12) 0.0629(11) 0.0559(11) -0.0142(9) 0.0030(9) 0.0041(10)
C4 0.0639(12) 0.0546(11) 0.0658(12) 0.0108(9) 0.0058(9) 0.0104(9)

_geom_special_details            
; 
 All esds (except the esd in the dihedral angle between two l.s. planes) 
 are estimated using the full covariance matrix.  The cell esds are taken 
 into account individually in the estimation of esds in distances, angles 
 and torsion angles; correlations between esds in cell parameters are only 
 used when they are defined by crystal symmetry.  An approximate (isotropic) 
 treatment of cell esds is used for estimating esds involving l.s. planes. 
;

loop_
_geom_bond_atom_site_label_1
_geom_bond_atom_site_label_2
_geom_bond_distance
_geom_bond_site_symmetry_2
_geom_bond_publ_flag
O1 N1 1.3471(16) . ?
O1 H1 0.906(16) . ?
O2 N5 1.3224(15) . ?
N1 N2 1.337(2) . ?
N1 C1 1.3371(18) . ?
N2 N3 1.291(2) . ?
N3 N4 1.3562(18) . ?
N4 C1 1.3233(18) . ?
N5 C2 1.3325(18) . ?
N5 N6 1.3351(18) . ?
N6 N7 1.2997(19) . ?
N7 N8 1.346(2) . ?
N8 C2 1.3260(18) . ?
N9 C4 1.469(2) . ?
N9 C3 1.474(2) . ?
N9 H9A 0.89(2) . ?
N9 H9B 0.90(2) . ?
C1 C2 1.445(2) . ?
C3 H3A 0.9600 . ?
C3 H3B 0.9600 . ?
C3 H3C 0.9600 . ?
C4 H4A 0.9600 . ?
C4 H4B 0.9600 . ?
C4 H4C 0.9600 . ?

loop_
_geom_angle_atom_site_label_1
_geom_angle_atom_site_label_2
_geom_angle_atom_site_label_3
_geom_angle
_geom_angle_site_symmetry_1
_geom_angle_site_symmetry_3
_geom_angle_publ_flag
N1 O1 H1 105.1(15) . . ?
N2 N1 C1 109.74(12) . . ?
N2 N1 O1 121.05(12) . . ?
C1 N1 O1 129.18(13) . . ?
N3 N2 N1 105.69(12) . . ?
N2 N3 N4 111.28(13) . . ?
C1 N4 N3 105.86(12) . . ?
O2 N5 C2 129.20(12) . . ?
O2 N5 N6 121.64(12) . . ?
C2 N5 N6 109.15(12) . . ?
N7 N6 N5 105.99(13) . . ?
N6 N7 N8 111.07(13) . . ?
C2 N8 N7 105.74(13) . . ?
C4 N9 C3 112.93(14) . . ?
C4 N9 H9A 110.3(13) . . ?
C3 N9 H9A 107.2(13) . . ?
C4 N9 H9B 106.8(13) . . ?
C3 N9 H9B 111.1(13) . . ?
H9A N9 H9B 108.4(19) . . ?
N4 C1 N1 107.43(13) . . ?
N4 C1 C2 127.54(13) . . ?
N1 C1 C2 125.03(13) . . ?
N8 C2 N5 108.05(13) . . ?
N8 C2 C1 127.77(13) . . ?
N5 C2 C1 124.18(13) . . ?
N9 C3 H3A 109.5 . . ?
N9 C3 H3B 109.5 . . ?
H3A C3 H3B 109.5 . . ?
N9 C3 H3C 109.5 . . ?
H3A C3 H3C 109.5 . . ?
H3B C3 H3C 109.5 . . ?
N9 C4 H4A 109.5 . . ?
N9 C4 H4B 109.5 . . ?
H4A C4 H4B 109.5 . . ?
N9 C4 H4C 109.5 . . ?
H4A C4 H4C 109.5 . . ?
H4B C4 H4C 109.5 . . ?

loop_
_geom_torsion_atom_site_label_1
_geom_torsion_atom_site_label_2
_geom_torsion_atom_site_label_3
_geom_torsion_atom_site_label_4
_geom_torsion
_geom_torsion_site_symmetry_1
_geom_torsion_site_symmetry_2
_geom_torsion_site_symmetry_3
_geom_torsion_site_symmetry_4
_geom_torsion_publ_flag
C1 N1 N2 N3 -0.05(17) . . . . ?
O1 N1 N2 N3 -178.25(13) . . . . ?
N1 N2 N3 N4 -0.13(18) . . . . ?
N2 N3 N4 C1 0.26(17) . . . . ?
O2 N5 N6 N7 -179.69(13) . . . . ?
C2 N5 N6 N7 -0.46(17) . . . . ?
N5 N6 N7 N8 0.54(19) . . . . ?
N6 N7 N8 C2 -0.41(19) . . . . ?
N3 N4 C1 N1 -0.28(16) . . . . ?
N3 N4 C1 C2 179.25(14) . . . . ?
N2 N1 C1 N4 0.22(16) . . . . ?
O1 N1 C1 N4 178.22(13) . . . . ?
N2 N1 C1 C2 -179.33(13) . . . . ?
O1 N1 C1 C2 -1.3(2) . . . . ?
N7 N8 C2 N5 0.11(17) . . . . ?
N7 N8 C2 C1 179.80(15) . . . . ?
O2 N5 C2 N8 179.37(13) . . . . ?
N6 N5 C2 N8 0.22(16) . . . . ?
O2 N5 C2 C1 -0.3(2) . . . . ?
N6 N5 C2 C1 -179.49(13) . . . . ?
N4 C1 C2 N8 -178.84(14) . . . . ?
N1 C1 C2 N8 0.6(2) . . . . ?
N4 C1 C2 N5 0.8(2) . . . . ?
N1 C1 C2 N5 -179.74(13) . . . . ?

loop_
_geom_hbond_atom_site_label_D
_geom_hbond_atom_site_label_H
_geom_hbond_atom_site_label_A
_geom_hbond_distance_DH
_geom_hbond_distance_HA
_geom_hbond_distance_DA
_geom_hbond_angle_DHA
_geom_hbond_site_symmetry_A
N9 H9A N7 0.89(2) 2.65(2) 3.373(2) 139.9(17) 4_566
N9 H9A N8 0.89(2) 2.08(2) 2.956(2) 168.8(19) 4_566
N9 H9B O2 0.90(2) 2.37(2) 2.8456(18) 113.2(15) .
N9 H9B N4 0.90(2) 2.09(2) 2.933(2) 155.9(18) .
O1 H1 O2 0.906(16) 1.554(17) 2.4578(16) 175(2) 4_466
O1 H1 N5 0.906(16) 2.346(18) 3.1770(16) 152(2) 4_466

_refine_diff_density_max         0.148
_refine_diff_density_min         -0.166
_refine_diff_density_rms         0.033

_shelxl_version_number           2013-4

_shelx_res_file                  
; 
TITL d8v19708_a.res in Pbca 
CELL 0.71073 11.6746 8.8149 18.171 90 90 90 
ZERR 8 0.0005 0.0003 0.0007 0 0 0 
LATT 1 
SYMM 0.5-X,-Y,0.5+Z 
SYMM -X,0.5+Y,0.5-Z 
SYMM 0.5+X,0.5-Y,-Z 
SFAC C  H  N  O 
UNIT 32 72 72 16 
OMIT  -3.00  52.00 
L.S. 10 
ACTA 
BOND $H 
FMAP 2 
PLAN 20 
LIST 4 
size 0.19 0.16 0.11 
wpdb -1 
dfix 0.82 0.02 o1 h1 
mpla 
htab 
conf 
EQIV $1 x+1/2, -y+3/2, -z+1 
HTAB N9 N7_$1 
HTAB N9 N8_$1 
HTAB N9 O2 
HTAB N9 N4 
EQIV $2 x-1/2, -y+3/2, -z+1 
HTAB O1 O2_$2 
HTAB O1 N5_$2 
TEMP 20.24 
WGHT    0.043700    0.467200 
EXTI    0.048571 
FVAR       1.04212 
O1    4    0.156224    0.506664    0.496768    11.00000    0.03172    0.04408 = 
         0.06808    0.00625    0.00951   -0.00368 
O2    4    0.570155    0.739694    0.493365    11.00000    0.03047    0.05229 = 
         0.04615   -0.00859    0.00688   -0.00616 
N1    3    0.244354    0.525095    0.449755    11.00000    0.02861    0.03410 = 
         0.04766   -0.00099    0.00052    0.00098 
N2    3    0.239483    0.470775    0.381115    11.00000    0.04145    0.05333 = 
         0.05549   -0.01417   -0.00736   -0.00052 
N3    3    0.337054    0.503087    0.351643    11.00000    0.04561    0.06021 = 
         0.04571   -0.01246   -0.00363    0.00179 
N4    3    0.405797    0.577908    0.399628    11.00000    0.03794    0.04485 = 
         0.03797   -0.00388    0.00120   -0.00060 
N5    3    0.483729    0.725000    0.539868    11.00000    0.02983    0.03601 = 
         0.03470   -0.00161   -0.00033    0.00197 
N6    3    0.489942    0.776725    0.608809    11.00000    0.04427    0.05807 = 
         0.03802   -0.00846   -0.00334    0.00156 
N7    3    0.392326    0.743773    0.639251    11.00000    0.05204    0.07422 = 
         0.03914   -0.00878    0.00320   -0.00275 
N8    3    0.323256    0.670604    0.591755    11.00000    0.04233    0.06251 = 
         0.03899   -0.00300    0.00715   -0.00384 
N9    3    0.605985    0.734541    0.338487    11.00000    0.03481    0.05211 = 
         0.03653    0.00358    0.00123   -0.00267 
C1    1    0.346160    0.590423    0.461257    11.00000    0.02801    0.02958 = 
         0.03849    0.00301    0.00134    0.00184 
C2    1    0.381996    0.659890    0.529512    11.00000    0.02977    0.03360 = 
         0.03545    0.00215    0.00122    0.00106 
C3    1    0.650339    0.647306    0.275394    11.00000    0.06758    0.06288 = 
         0.05590   -0.01421    0.00297    0.00408 
AFIX 137 
H3A   2    0.587820    0.617814    0.244200    11.00000   -1.50000 
H3B   2    0.689104    0.558335    0.292944    11.00000   -1.50000 
H3C   2    0.702972    0.708970    0.247956    11.00000   -1.50000 
AFIX   0 
C4    1    0.538662    0.867577    0.316167    11.00000    0.06392    0.05457 = 
         0.06584    0.01076    0.00577    0.01043 
AFIX 137 
H4A   2    0.585968    0.934838    0.287834    11.00000   -1.50000 
H4B   2    0.511356    0.919469    0.359175    11.00000   -1.50000 
H4C   2    0.474661    0.835374    0.286905    11.00000   -1.50000 
AFIX   0 
H9A   2    0.665890    0.763040    0.365182    11.00000    0.06286 
H9B   2    0.559893    0.676842    0.366924    11.00000    0.06876 
H1    2    0.121525    0.598501    0.498942    11.00000    0.09970 
HKLF 4 
  
REM  d8v19708_a.res in Pbca 
REM R1 =  0.0385 for    1516 Fo > 4sig(Fo)  and  0.0484 for all    1825 data 
REM    151 parameters refined using      1 restraints 
  
END 
  
WGHT      0.0427      0.4902 
  
REM Instructions for potential hydrogen bonds 
HTAB N9 N7_$1 
HTAB N9 N8_$1 
HTAB N9 O2 
HTAB N9 N4 
HTAB O1 O2_$2 
HTAB O1 N5_$2 
  
REM Highest difference peak  0.148,  deepest hole -0.166,  1-sigma level  0.033 
Q1    1   0.3569  0.6339  0.4983  11.00000  0.05    0.15 
Q2    1   0.4797  0.5786  0.3944  11.00000  0.05    0.14 
Q3    1   0.1939  0.4210  0.3606  11.00000  0.05    0.14 
Q4    1   0.4196  0.7299  0.5224  11.00000  0.05    0.14 
Q5    1   0.2891  0.5831  0.4579  11.00000  0.05    0.14 
Q6    1   0.4355  0.6716  0.5306  11.00000  0.05    0.14 
Q7    1   0.3050  0.5360  0.4686  11.00000  0.05    0.14 
Q8    1   0.3577  0.6337  0.4272  11.00000  0.05    0.13 
Q9    1   0.3588  0.6136  0.5604  11.00000  0.05    0.12 
Q10   1   0.2408  0.4616  0.4140  11.00000  0.05    0.11 
Q11   1   0.5541  0.7705  0.6210  11.00000  0.05    0.11 
Q12   1   0.6048  0.9748  0.3242  11.00000  0.05    0.11 
Q13   1   0.2173  0.4955  0.4757  11.00000  0.05    0.11 
Q14   1   0.2464  0.6345  0.5965  11.00000  0.05    0.10 
Q15   1   0.5562  0.9362  0.3615  11.00000  0.05    0.10 
Q16   1   0.7494  0.6535  0.2806  11.00000  0.05    0.10 
Q17   1   0.4416  0.7417  0.6341  11.00000  0.05    0.10 
Q18   1   0.3083  0.4366  0.3792  11.00000  0.05    0.10 
Q19   1   0.3464  0.4457  0.3113  11.00000  0.05    0.10 
Q20   1   0.5741  0.5454  0.2962  11.00000  0.05    0.10 
;
_shelx_res_checksum              87580

_exptl_crystal_recrystallization_method 'Re-crystallisation from solvent: DMAC'
####################################################################### 
# 
# This file contains crystal structure data downloaded from the 
# Cambridge Structural Database (CSD) hosted by the Cambridge 
# Crystallographic Data Centre (CCDC).
# 
# Full information about CCDC data access policies and citation 
# guidelines are available at http://www.ccdc.cam.ac.uk/access/V1 
# 
# Audit and citation data items may have been added by the CCDC. 
# Please retain this information to preserve the provenance of 
# this file and to allow appropriate attribution of the data. 
# 
#######################################################################

data_mo_d8v19707_0m
_database_code_depnum_ccdc_archive 'CCDC 1978631'
loop_
_audit_author_name
_audit_author_address
'DONG CHEN'
;China Academy of Engineering Physics
China
;
_audit_update_record             
;
2020-01-18 deposited with the CCDC.	2020-03-16 downloaded from the CCDC.
;

_audit_creation_method           SHELXL-2013
_chemical_name_systematic        
; 
 ? 
;
_chemical_name_common            DEA-BTO
_chemical_melting_point          ?
_chemical_formula_moiety         '[NH2(CH3CH2) 2+]2[C2O2N8 2 -]'
_chemical_formula_sum            'C10 H24 N10 O2'
_chemical_formula_weight         316.39

loop_
_atom_type_symbol
_atom_type_description
_atom_type_scat_dispersion_real
_atom_type_scat_dispersion_imag
_atom_type_scat_source
C C 0.0033 0.0016 'International Tables Vol C Tables 4.2.6.8 and 6.1.1.4'
H H 0.0000 0.0000 'International Tables Vol C Tables 4.2.6.8 and 6.1.1.4'
N N 0.0061 0.0033 'International Tables Vol C Tables 4.2.6.8 and 6.1.1.4'
O O 0.0106 0.0060 'International Tables Vol C Tables 4.2.6.8 and 6.1.1.4'

_space_group_crystal_system      monoclinic
_space_group_IT_number           12
_space_group_name_H-M_alt        'C 2/m'
_space_group_name_Hall           '-C 2y'

_shelx_space_group_comment       
; 
The symmetry employed for this shelxl refinement is uniquely defined 
by the following loop, which should always be used as a source of 
symmetry information in preference to the above space-group names. 
They are only intended as comments. 
;

loop_
_space_group_symop_operation_xyz
'x, y, z'
'-x, y, -z'
'x+1/2, y+1/2, z'
'-x+1/2, y+1/2, -z'
'-x, -y, -z'
'x, -y, z'
'-x+1/2, -y+1/2, -z'
'x+1/2, -y+1/2, z'

_cell_length_a                   8.3308(10)
_cell_length_b                   12.0024(16)
_cell_length_c                   9.2986(12)
_cell_angle_alpha                90
_cell_angle_beta                 105.393(3)
_cell_angle_gamma                90
_cell_volume                     896.4(2)
_cell_formula_units_Z            2
_cell_measurement_temperature    293(2)
_cell_measurement_reflns_used    3997
_cell_measurement_theta_min      4.103
_cell_measurement_theta_max      52.620

_exptl_crystal_description       prismatic
_exptl_crystal_colour            colorless
_exptl_crystal_density_meas      ?
_exptl_crystal_density_method    ?
_exptl_crystal_density_diffrn    1.172
_exptl_crystal_F_000             340
_exptl_transmission_factor_min   ?
_exptl_transmission_factor_max   ?
_exptl_crystal_size_max          0.180
_exptl_crystal_size_mid          0.100
_exptl_crystal_size_min          0.070
_exptl_absorpt_coefficient_mu    0.087
_shelx_estimated_absorpt_T_min   0.984
_shelx_estimated_absorpt_T_max   0.994
_exptl_absorpt_correction_type   multi-scan
_exptl_absorpt_correction_T_min  0.6212
_exptl_absorpt_correction_T_max  0.7456
_exptl_absorpt_process_details   sadabs

_exptl_special_details           
; 
 ? 
;

_diffrn_ambient_temperature      293(2)
_diffrn_radiation_wavelength     0.71073
_diffrn_radiation_type           MoK\a
_diffrn_source                   ?
_diffrn_measurement_device_type  'Bruker APEX-II CCD'
_diffrn_measurement_method       '\f and \w scans'
_diffrn_detector_area_resol_mean ?
_diffrn_reflns_number            7344
_diffrn_reflns_av_unetI/netI     0.0192
_diffrn_reflns_av_R_equivalents  0.0347
_diffrn_reflns_limit_h_min       -10
_diffrn_reflns_limit_h_max       10
_diffrn_reflns_limit_k_min       -14
_diffrn_reflns_limit_k_max       14
_diffrn_reflns_limit_l_min       -11
_diffrn_reflns_limit_l_max       11
_diffrn_reflns_theta_min         3.052
_diffrn_reflns_theta_max         25.996
_diffrn_reflns_theta_full        25.242
_diffrn_measured_fraction_theta_max 0.992
_diffrn_measured_fraction_theta_full 0.992
_diffrn_reflns_Laue_measured_fraction_max 0.992
_diffrn_reflns_Laue_measured_fraction_full 0.992
_diffrn_reflns_point_group_measured_fraction_max 0.992
_diffrn_reflns_point_group_measured_fraction_full 0.992
_reflns_number_total             924
_reflns_number_gt                776
_reflns_threshold_expression     'I > 2\s(I)'
_reflns_Friedel_coverage         0.000
_reflns_Friedel_fraction_max     .
_reflns_Friedel_fraction_full    .

_reflns_special_details          
; 
 Reflections were merged by SHELXL according to the crystal 
 class for the calculation of statistics and refinement. 
  
 _reflns_Friedel_fraction is defined as the number of unique 
 Friedel pairs measured divided by the number that would be 
 possible theoretically, ignoring centric projections and 
 systematic absences. 
;

_computing_data_collection       'Bruker APEX2'
_computing_cell_refinement       'Bruker SAINT'
_computing_data_reduction        'Bruker SAINT'
_computing_structure_solution    'SHELXS-97 (Sheldrick 2008)'
_computing_structure_refinement  'SHELXL-2013 (Sheldrick, 2013)'
_computing_molecular_graphics    'Bruker SHELXTL'
_computing_publication_material  'Bruker SHELXTL'

_refine_special_details          
; 
 ? 
;
_refine_ls_structure_factor_coef Fsqd
_refine_ls_matrix_type           full
_refine_ls_weighting_scheme      calc
_refine_ls_weighting_details     
'w=1/[\s^2^(Fo^2^)+(0.0604P)^2^+0.2653P] where P=(Fo^2^+2Fc^2^)/3'
_atom_sites_solution_primary     ?
_atom_sites_solution_secondary   ?
_atom_sites_solution_hydrogens   difmap
_refine_ls_hydrogen_treatment    refall
_refine_ls_extinction_method     SHELXL
_refine_ls_extinction_coef       0.028(11)
_refine_ls_extinction_expression Fc^*^=kFc[1+0.001xFc^2^\l^3^/sin(2\q)]^-1/4^
_refine_ls_number_reflns         924
_refine_ls_number_parameters     88
_refine_ls_number_restraints     0
_refine_ls_R_factor_all          0.0492
_refine_ls_R_factor_gt           0.0402
_refine_ls_wR_factor_ref         0.1183
_refine_ls_wR_factor_gt          0.1111
_refine_ls_goodness_of_fit_ref   1.083
_refine_ls_restrained_S_all      1.083
_refine_ls_shift/su_max          0.000
_refine_ls_shift/su_mean         0.000

loop_
_atom_site_label
_atom_site_type_symbol
_atom_site_fract_x
_atom_site_fract_y
_atom_site_fract_z
_atom_site_U_iso_or_equiv
_atom_site_adp_type
_atom_site_occupancy
_atom_site_site_symmetry_order
_atom_site_calc_flag
_atom_site_refinement_flags_posn
_atom_site_refinement_flags_adp
_atom_site_refinement_flags_occupancy
_atom_site_disorder_assembly
_atom_site_disorder_group
O1 O 0.67679(15) 0.5000 0.44283(16) 0.0774(6) Uani 1 2 d S T P . .
N1 N 0.79047(18) 0.5000 0.36931(17) 0.0495(5) Uani 1 2 d S T P . .
N2 N 0.7513(2) 0.5000 0.22000(18) 0.0579(5) Uani 1 2 d S T P . .
N3 N 0.8927(2) 0.5000 0.18374(19) 0.0631(6) Uani 1 2 d S T P . .
N4 N 1.02173(19) 0.5000 0.30648(18) 0.0586(5) Uani 1 2 d S T P . .
C1 C 0.9564(2) 0.5000 0.4218(2) 0.0445(5) Uani 1 2 d S T P . .
N5 N 0.3575(2) 0.5000 0.26156(19) 0.0511(5) Uani 1 2 d S T P . .
C2 C 0.3276(3) 0.39731(18) 0.1708(2) 0.0790(6) Uani 1 1 d . . . . .
C3 C 0.3585(5) 0.2970(2) 0.2680(5) 0.1214(11) Uani 1 1 d . . . . .
H5A H 0.296(3) 0.5000 0.327(3) 0.065(7) Uiso 1 2 d S . P . .
H2A H 0.210(3) 0.3968(18) 0.113(3) 0.102(7) Uiso 1 1 d . . . . .
H5B H 0.473(3) 0.5000 0.321(3) 0.062(6) Uiso 1 2 d S . P . .
H2B H 0.406(3) 0.394(2) 0.108(3) 0.108(7) Uiso 1 1 d . . . . .
H3A H 0.478(5) 0.298(3) 0.329(4) 0.149(11) Uiso 1 1 d . . . . .
H3B H 0.346(4) 0.228(3) 0.201(4) 0.164(12) Uiso 1 1 d . . . . .
H3C H 0.290(5) 0.297(4) 0.332(5) 0.185(18) Uiso 1 1 d . . . . .

loop_
_atom_site_aniso_label
_atom_site_aniso_U_11
_atom_site_aniso_U_22
_atom_site_aniso_U_33
_atom_site_aniso_U_23
_atom_site_aniso_U_13
_atom_site_aniso_U_12
O1 0.0285(7) 0.1529(17) 0.0511(9) 0.000 0.0110(6) 0.000
N1 0.0300(8) 0.0730(11) 0.0433(9) 0.000 0.0060(6) 0.000
N2 0.0386(9) 0.0879(13) 0.0435(9) 0.000 0.0044(7) 0.000
N3 0.0414(9) 0.1005(15) 0.0452(10) 0.000 0.0074(7) 0.000
N4 0.0354(8) 0.0947(14) 0.0446(9) 0.000 0.0088(7) 0.000
C1 0.0286(8) 0.0583(11) 0.0457(10) 0.000 0.0081(7) 0.000
N5 0.0325(8) 0.0749(12) 0.0452(9) 0.000 0.0094(7) 0.000
C2 0.0668(12) 0.0938(14) 0.0725(11) -0.0235(10) 0.0116(9) -0.0016(9)
C3 0.126(3) 0.0803(18) 0.147(3) -0.0109(17) 0.018(2) 0.0028(15)

_geom_special_details            
; 
 All esds (except the esd in the dihedral angle between two l.s. planes) 
 are estimated using the full covariance matrix.  The cell esds are taken 
 into account individually in the estimation of esds in distances, angles 
 and torsion angles; correlations between esds in cell parameters are only 
 used when they are defined by crystal symmetry.  An approximate (isotropic) 
 treatment of cell esds is used for estimating esds involving l.s. planes. 
;

loop_
_geom_bond_atom_site_label_1
_geom_bond_atom_site_label_2
_geom_bond_distance
_geom_bond_site_symmetry_2
_geom_bond_publ_flag
O1 N1 1.307(2) . ?
N1 C1 1.338(2) . ?
N1 N2 1.339(2) . ?
N2 N3 1.309(2) . ?
N3 N4 1.344(2) . ?
N4 C1 1.325(2) . ?
C1 C1 1.443(4) 5_766 ?
N5 C2 1.477(2) 6_565 ?
N5 C2 1.477(2) . ?
N5 H5A 0.89(2) . ?
N5 H5B 0.97(2) . ?
C2 C3 1.487(4) . ?
C2 H2A 0.98(2) . ?
C2 H2B 0.99(2) . ?
C3 H3A 1.00(4) . ?
C3 H3B 1.02(4) . ?
C3 H3C 0.93(4) . ?

loop_
_geom_angle_atom_site_label_1
_geom_angle_atom_site_label_2
_geom_angle_atom_site_label_3
_geom_angle
_geom_angle_site_symmetry_1
_geom_angle_site_symmetry_3
_geom_angle_publ_flag
O1 N1 C1 129.13(16) . . ?
O1 N1 N2 122.09(14) . . ?
C1 N1 N2 108.78(15) . . ?
N3 N2 N1 106.18(15) . . ?
N2 N3 N4 110.66(16) . . ?
C1 N4 N3 106.25(15) . . ?
N4 C1 N1 108.13(16) . . ?
N4 C1 C1 127.67(19) . 5_766 ?
N1 C1 C1 124.2(2) . 5_766 ?
C2 N5 C2 113.1(2) 6_565 . ?
C2 N5 H5A 110.3(7) 6_565 . ?
C2 N5 H5A 110.3(7) . . ?
C2 N5 H5B 108.5(6) 6_565 . ?
C2 N5 H5B 108.5(6) . . ?
H5A N5 H5B 106(2) . . ?
N5 C2 C3 110.7(2) . . ?
N5 C2 H2A 108.0(13) . . ?
C3 C2 H2A 108.3(13) . . ?
N5 C2 H2B 109.8(14) . . ?
C3 C2 H2B 106.9(14) . . ?
H2A C2 H2B 113(2) . . ?
C2 C3 H3A 108.6(18) . . ?
C2 C3 H3B 108.2(19) . . ?
H3A C3 H3B 106(2) . . ?
C2 C3 H3C 110(3) . . ?
H3A C3 H3C 109(3) . . ?
H3B C3 H3C 114(3) . . ?

loop_
_geom_torsion_atom_site_label_1
_geom_torsion_atom_site_label_2
_geom_torsion_atom_site_label_3
_geom_torsion_atom_site_label_4
_geom_torsion
_geom_torsion_site_symmetry_1
_geom_torsion_site_symmetry_2
_geom_torsion_site_symmetry_3
_geom_torsion_site_symmetry_4
_geom_torsion_publ_flag
O1 N1 N2 N3 180.000(0) . . . . ?
C1 N1 N2 N3 0.000(0) . . . . ?
N1 N2 N3 N4 0.000(0) . . . . ?
N2 N3 N4 C1 0.000(0) . . . . ?
N3 N4 C1 N1 0.000(0) . . . . ?
N3 N4 C1 C1 180.000(0) . . . 5_766 ?
O1 N1 C1 N4 180.000(0) . . . . ?
N2 N1 C1 N4 0.000(0) . . . . ?
O1 N1 C1 C1 0.000(1) . . . 5_766 ?
N2 N1 C1 C1 180.000(0) . . . 5_766 ?
C2 N5 C2 C3 -179.6(2) 6_565 . . . ?

_refine_diff_density_max         0.221
_refine_diff_density_min         -0.100
_refine_diff_density_rms         0.026

_shelxl_version_number           2013-4

_shelx_res_file                  
; 
TITL mo_d8v19707_0m_a.res in C2/m 
CELL 0.71073 8.3308 12.0024 9.2986 90 105.393 90 
ZERR 2 0.001 0.0016 0.0012 0 0.003 0 
LATT 7 
SYMM -X,+Y,-Z 
SFAC C  H  N  O 
UNIT 20 48 20 4 
OMIT 0 0 1 
OMIT 0 0 6 
OMIT  -3.00  52.00 
L.S. 10 
ACTA 
BOND $H 
FMAP 2 
PLAN 20 
LIST 4 
size 0.18 0.10 0.07 
wpdb -1 
mpla 
htab 
conf 
TEMP 20.24 
WGHT    0.060400    0.265300 
EXTI    0.027536 
FVAR       1.44805 
O1    4    0.676787    0.500000    0.442828    10.50000    0.02847    0.15288 = 
         0.05114    0.00000    0.01096    0.00000 
N1    3    0.790474    0.500000    0.369313    10.50000    0.03000    0.07297 = 
         0.04330    0.00000    0.00603    0.00000 
N2    3    0.751290    0.500000    0.220004    10.50000    0.03861    0.08792 = 
         0.04352    0.00000    0.00436    0.00000 
N3    3    0.892730    0.500000    0.183738    10.50000    0.04136    0.10051 = 
         0.04524    0.00000    0.00743    0.00000 
N4    3    1.021734    0.500000    0.306484    10.50000    0.03537    0.09466 = 
         0.04463    0.00000    0.00877    0.00000 
C1    1    0.956437    0.500000    0.421801    10.50000    0.02862    0.05832 = 
         0.04568    0.00000    0.00812    0.00000 
N5    3    0.357519    0.500000    0.261559    10.50000    0.03254    0.07492 = 
         0.04516    0.00000    0.00939    0.00000 
C2    1    0.327637    0.397307    0.170781    11.00000    0.06679    0.09380 = 
         0.07252   -0.02347    0.01165   -0.00158 
C3    1    0.358502    0.296960    0.267966    11.00000    0.12637    0.08032 = 
         0.14730   -0.01089    0.01839    0.00280 
H5A   2    0.295612    0.500000    0.326600    10.50000    0.06538 
H2A   2    0.210211    0.396842    0.113085    11.00000    0.10183 
H5B   2    0.472677    0.500000    0.321250    10.50000    0.06170 
H2B   2    0.405862    0.393693    0.107715    11.00000    0.10771 
H3A   2    0.477514    0.297786    0.328539    11.00000    0.14923 
H3B   2    0.345589    0.228009    0.201183    11.00000    0.16402 
H3C   2    0.289572    0.297333    0.332035    11.00000    0.18466 
HKLF 4 
  
REM  mo_d8v19707_0m_a.res in C2/m 
REM R1 =  0.0402 for     776 Fo > 4sig(Fo)  and  0.0492 for all     924 data 
REM     88 parameters refined using      0 restraints 
  
END 
  
WGHT      0.0563      0.2920 
  
REM Instructions for potential hydrogen bonds 
EQIV $1 -x+1, -y+1, -z+1 
HTAB N5 O1_$1 
EQIV $2 x-1, y, z 
HTAB N5 N4_$2 
HTAB N5 O1 
HTAB N5 N1 
  
REM Highest difference peak  0.221,  deepest hole -0.100,  1-sigma level  0.026 
Q1    1   1.0000  0.5000  0.5000  10.25000  0.05    0.22 
Q2    1   0.7173  0.5000  0.5617  10.50000  0.05    0.13 
Q3    1   0.6484  0.5000  0.1722  10.50000  0.05    0.12 
Q4    1   0.8961  0.5000  0.4170  10.50000  0.05    0.12 
Q5    1   0.7606  0.5000  0.2802  10.50000  0.05    0.10 
Q6    1   0.9687  0.5000  0.2485  10.50000  0.05    0.10 
Q7    1   0.4058  0.3211  0.1255  11.00000  0.05    0.10 
Q8    1   0.9962  0.5000  0.3646  10.50000  0.05    0.09 
Q9    1   0.6451  0.5000  0.4762  10.50000  0.05    0.09 
Q10   1   0.4438  0.3060  0.3774  11.00000  0.05    0.08 
Q11   1   0.7213  0.5664  0.4538  11.00000  0.05    0.08 
Q12   1   0.3306  0.5000  0.1589  10.50000  0.05    0.08 
Q13   1   1.1182  0.5000  0.2847  10.50000  0.05    0.08 
Q14   1   0.9764  0.5397  0.3987  11.00000  0.05    0.07 
Q15   1   0.3943  0.4510  0.0677  11.00000  0.05    0.07 
Q16   1   0.5870  0.5000  0.3775  10.50000  0.05    0.07 
Q17   1   0.2531  0.3070  0.3368  11.00000  0.05    0.07 
Q18   1   0.8870  0.5000  0.0383  10.50000  0.05    0.07 
Q19   1   0.2491  0.2330  0.2267  11.00000  0.05    0.07 
Q20   1   0.3527  0.3308  0.4193  11.00000  0.05    0.07 
;
_shelx_res_checksum              77749

_exptl_crystal_recrystallization_method 'Re-crystallisation from solvent: DEF'
####################################################################### 
# 
# This file contains crystal structure data downloaded from the 
# Cambridge Structural Database (CSD) hosted by the Cambridge 
# Crystallographic Data Centre (CCDC).
# 
# Full information about CCDC data access policies and citation 
# guidelines are available at http://www.ccdc.cam.ac.uk/access/V1 
# 
# Audit and citation data items may have been added by the CCDC. 
# Please retain this information to preserve the provenance of 
# this file and to allow appropriate attribution of the data. 
# 
#######################################################################

data_mo_d8v19308_0m
_database_code_depnum_ccdc_archive 'CCDC 1978633'
loop_
_audit_author_name
_audit_author_address
'DONG CHEN'
;China Academy of Engineering Physics
China
;
_audit_update_record             
;
2020-01-18 deposited with the CCDC.	2020-03-16 downloaded from the CCDC.
;

_audit_creation_method           SHELXL-2013
_chemical_name_systematic        
; 
 ? 
;
_chemical_name_common            ?
_chemical_melting_point          ?
_chemical_formula_moiety         '[NH(CH3CCH3)OH+] [C2HO2N4-].H2O'
_chemical_formula_sum            'C5 H11 N9 O4'
_chemical_formula_weight         261.23

loop_
_atom_type_symbol
_atom_type_description
_atom_type_scat_dispersion_real
_atom_type_scat_dispersion_imag
_atom_type_scat_source
C C 0.0033 0.0016 'International Tables Vol C Tables 4.2.6.8 and 6.1.1.4'
H H 0.0000 0.0000 'International Tables Vol C Tables 4.2.6.8 and 6.1.1.4'
N N 0.0061 0.0033 'International Tables Vol C Tables 4.2.6.8 and 6.1.1.4'
O O 0.0106 0.0060 'International Tables Vol C Tables 4.2.6.8 and 6.1.1.4'

_space_group_crystal_system      triclinic
_space_group_IT_number           2
_space_group_name_H-M_alt        'P -1'
_space_group_name_Hall           '-P 1'

_shelx_space_group_comment       
; 
The symmetry employed for this shelxl refinement is uniquely defined 
by the following loop, which should always be used as a source of 
symmetry information in preference to the above space-group names. 
They are only intended as comments. 
;

loop_
_space_group_symop_operation_xyz
'x, y, z'
'-x, -y, -z'

_cell_length_a                   6.8110(5)
_cell_length_b                   7.3961(5)
_cell_length_c                   11.6431(9)
_cell_angle_alpha                73.627(2)
_cell_angle_beta                 82.716(2)
_cell_angle_gamma                83.323(2)
_cell_volume                     556.19(7)
_cell_formula_units_Z            2
_cell_measurement_temperature    293(2)
_cell_measurement_reflns_used    4209
_cell_measurement_theta_min      5.762
_cell_measurement_theta_max      54.810

_exptl_crystal_description       prismatic
_exptl_crystal_colour            colorless
_exptl_crystal_density_meas      ?
_exptl_crystal_density_method    ?
_exptl_crystal_density_diffrn    1.560
_exptl_crystal_F_000             272
_exptl_transmission_factor_min   ?
_exptl_transmission_factor_max   ?
_exptl_crystal_size_max          0.180
_exptl_crystal_size_mid          0.120
_exptl_crystal_size_min          0.100
_exptl_absorpt_coefficient_mu    0.133
_shelx_estimated_absorpt_T_min   0.976
_shelx_estimated_absorpt_T_max   0.987
_exptl_absorpt_correction_type   multi-scan
_exptl_absorpt_correction_T_min  0.6551
_exptl_absorpt_correction_T_max  0.7456
_exptl_absorpt_process_details   sadabs

_exptl_special_details           
; 
 ? 
;

_diffrn_ambient_temperature      293(2)
_diffrn_radiation_wavelength     0.71073
_diffrn_radiation_type           MoK\a
_diffrn_source                   ?
_diffrn_measurement_device_type  'Bruker APEX-II CCD'
_diffrn_measurement_method       '\f and \w scans'
_diffrn_detector_area_resol_mean ?
_diffrn_reflns_number            7339
_diffrn_reflns_av_unetI/netI     0.0328
_diffrn_reflns_av_R_equivalents  0.0331
_diffrn_reflns_limit_h_min       -8
_diffrn_reflns_limit_h_max       8
_diffrn_reflns_limit_k_min       -9
_diffrn_reflns_limit_k_max       8
_diffrn_reflns_limit_l_min       -13
_diffrn_reflns_limit_l_max       14
_diffrn_reflns_theta_min         2.881
_diffrn_reflns_theta_max         25.999
_diffrn_reflns_theta_full        25.242
_diffrn_measured_fraction_theta_max 0.993
_diffrn_measured_fraction_theta_full 0.996
_diffrn_reflns_Laue_measured_fraction_max 0.993
_diffrn_reflns_Laue_measured_fraction_full 0.996
_diffrn_reflns_point_group_measured_fraction_max 0.993
_diffrn_reflns_point_group_measured_fraction_full 0.996
_reflns_number_total             2180
_reflns_number_gt                1758
_reflns_threshold_expression     'I > 2\s(I)'
_reflns_Friedel_coverage         0.000
_reflns_Friedel_fraction_max     .
_reflns_Friedel_fraction_full    .

_reflns_special_details          
; 
 Reflections were merged by SHELXL according to the crystal 
 class for the calculation of statistics and refinement. 
  
 _reflns_Friedel_fraction is defined as the number of unique 
 Friedel pairs measured divided by the number that would be 
 possible theoretically, ignoring centric projections and 
 systematic absences. 
;

_computing_data_collection       'Bruker APEX2'
_computing_cell_refinement       'Bruker SAINT'
_computing_data_reduction        'Bruker SAINT'
_computing_structure_solution    'SHELXS-97 (Sheldrick 2008)'
_computing_structure_refinement  'SHELXL-2013 (Sheldrick, 2013)'
_computing_molecular_graphics    'Bruker SHELXTL'
_computing_publication_material  'Bruker SHELXTL'

_refine_special_details          
; 
 ? 
;
_refine_ls_structure_factor_coef Fsqd
_refine_ls_matrix_type           full
_refine_ls_weighting_scheme      calc
_refine_ls_weighting_details     
'w=1/[\s^2^(Fo^2^)+(0.0464P)^2^+0.1891P] where P=(Fo^2^+2Fc^2^)/3'
_atom_sites_solution_primary     ?
_atom_sites_solution_secondary   ?
_atom_sites_solution_hydrogens   difmap
_refine_ls_hydrogen_treatment    refall
_refine_ls_extinction_method     SHELXL
_refine_ls_extinction_coef       ?
_refine_ls_extinction_expression Fc^*^=kFc[1+0.001xFc^2^\l^3^/sin(2\q)]^-1/4^
_refine_ls_number_reflns         2180
_refine_ls_number_parameters     208
_refine_ls_number_restraints     2
_refine_ls_R_factor_all          0.0551
_refine_ls_R_factor_gt           0.0422
_refine_ls_wR_factor_ref         0.1103
_refine_ls_wR_factor_gt          0.1001
_refine_ls_goodness_of_fit_ref   1.065
_refine_ls_restrained_S_all      1.075
_refine_ls_shift/su_max          0.000
_refine_ls_shift/su_mean         0.000

loop_
_atom_site_label
_atom_site_type_symbol
_atom_site_fract_x
_atom_site_fract_y
_atom_site_fract_z
_atom_site_U_iso_or_equiv
_atom_site_adp_type
_atom_site_occupancy
_atom_site_site_symmetry_order
_atom_site_calc_flag
_atom_site_refinement_flags_posn
_atom_site_refinement_flags_adp
_atom_site_refinement_flags_occupancy
_atom_site_disorder_assembly
_atom_site_disorder_group
O1 O 0.7706(3) 0.51003(17) 0.60577(12) 0.0625(5) Uani 1 1 d . . . . .
O2 O 0.8007(3) 1.23025(17) 0.53324(12) 0.0553(4) Uani 1 1 d D . . . .
N1 N 0.7433(2) 0.66422(19) 0.51479(13) 0.0387(4) Uani 1 1 d . . . . .
N2 N 0.7172(3) 0.6576(2) 0.40465(14) 0.0475(4) Uani 1 1 d . . . . .
N3 N 0.6979(3) 0.8326(2) 0.33983(14) 0.0491(4) Uani 1 1 d . . . . .
N4 N 0.7118(2) 0.9515(2) 0.40668(13) 0.0426(4) Uani 1 1 d . . . . .
N5 N 0.7904(2) 1.07596(19) 0.62465(13) 0.0369(4) Uani 1 1 d . . . . .
N6 N 0.8094(3) 1.0765(2) 0.73719(14) 0.0464(4) Uani 1 1 d . . . . .
N7 N 0.7951(3) 0.9030(2) 0.80242(14) 0.0491(4) Uani 1 1 d . . . . .
N8 N 0.7681(2) 0.7911(2) 0.73360(13) 0.0422(4) Uani 1 1 d . . . . .
C1 C 0.7406(3) 0.8438(2) 0.51662(15) 0.0329(4) Uani 1 1 d . . . . .
C2 C 0.7658(2) 0.9012(2) 0.62219(14) 0.0322(4) Uani 1 1 d . . . . .
H2 H 0.794(5) 1.336(4) 0.565(3) 0.125(12) Uiso 1 1 d D . . . .
O3 O 0.4604(2) 0.4254(2) 0.89037(13) 0.0598(4) Uani 1 1 d D . . . .
N9 N 0.6609(2) 0.4347(2) 0.87076(13) 0.0408(4) Uani 1 1 d . . . . .
C3 C 0.7783(3) 0.3113(2) 0.93344(15) 0.0398(5) Uani 1 1 d . . . . .
C4 C 0.9928(4) 0.3343(4) 0.9047(2) 0.0592(6) Uani 1 1 d . . . . .
C5 C 0.7035(5) 0.1496(3) 1.0290(2) 0.0576(6) Uani 1 1 d . . . . .
H5A H 0.776(5) 0.131(4) 1.094(3) 0.096(10) Uiso 1 1 d . . . . .
H5B H 0.722(5) 0.040(5) 1.001(3) 0.110(11) Uiso 1 1 d . . . . .
H5C H 0.570(5) 0.176(4) 1.050(3) 0.088(10) Uiso 1 1 d . . . . .
H4A H 1.017(4) 0.464(4) 0.853(2) 0.080(8) Uiso 1 1 d . . . . .
H4B H 1.061(4) 0.308(4) 0.980(2) 0.079(8) Uiso 1 1 d . . . . .
H4C H 1.049(5) 0.239(4) 0.872(3) 0.098(10) Uiso 1 1 d . . . . .
H9 H 0.710(4) 0.539(4) 0.814(2) 0.074(7) Uiso 1 1 d . . . . .
H3 H 0.409(4) 0.504(3) 0.829(2) 0.084(9) Uiso 1 1 d D . . . .
O4 O 0.3030(3) 0.6498(2) 0.71348(14) 0.0616(5) Uani 1 1 d . . . . .
H4D H 0.303(4) 0.770(5) 0.673(3) 0.088(9) Uiso 1 1 d . . . . .
H4E H 0.283(5) 0.585(5) 0.664(3) 0.111(11) Uiso 1 1 d . . . . .

loop_
_atom_site_aniso_label
_atom_site_aniso_U_11
_atom_site_aniso_U_22
_atom_site_aniso_U_33
_atom_site_aniso_U_23
_atom_site_aniso_U_13
_atom_site_aniso_U_12
O1 0.1275(15) 0.0197(6) 0.0401(8) -0.0041(5) -0.0178(8) -0.0048(7)
O2 0.1075(12) 0.0190(6) 0.0390(7) -0.0047(5) -0.0075(7) -0.0116(7)
N1 0.0607(10) 0.0219(7) 0.0340(8) -0.0076(6) -0.0065(7) -0.0040(6)
N2 0.0767(12) 0.0313(8) 0.0388(9) -0.0139(7) -0.0102(8) -0.0066(7)
N3 0.0776(12) 0.0337(9) 0.0377(8) -0.0106(7) -0.0115(8) -0.0034(8)
N4 0.0639(11) 0.0275(8) 0.0359(8) -0.0071(6) -0.0087(7) -0.0016(7)
N5 0.0554(10) 0.0212(7) 0.0349(8) -0.0078(6) -0.0052(6) -0.0049(6)
N6 0.0717(12) 0.0329(8) 0.0390(9) -0.0130(7) -0.0097(7) -0.0091(7)
N7 0.0784(12) 0.0342(8) 0.0371(8) -0.0096(7) -0.0114(8) -0.0087(8)
N8 0.0642(11) 0.0276(8) 0.0352(8) -0.0065(6) -0.0072(7) -0.0078(7)
C1 0.0427(10) 0.0207(8) 0.0348(9) -0.0068(6) -0.0034(7) -0.0036(6)
C2 0.0408(10) 0.0205(8) 0.0342(9) -0.0058(6) -0.0029(7) -0.0031(6)
O3 0.0536(10) 0.0641(10) 0.0508(9) 0.0049(7) -0.0106(7) -0.0067(7)
N9 0.0530(10) 0.0328(8) 0.0336(8) -0.0033(6) -0.0036(7) -0.0067(7)
C3 0.0584(12) 0.0294(9) 0.0326(9) -0.0101(7) -0.0080(8) -0.0001(8)
C4 0.0578(14) 0.0544(14) 0.0619(15) -0.0115(12) -0.0078(11) 0.0014(11)
C5 0.0812(19) 0.0370(12) 0.0461(12) 0.0020(9) -0.0065(12) -0.0041(11)
O4 0.0998(13) 0.0376(8) 0.0493(9) -0.0053(7) -0.0303(8) -0.0052(8)

_geom_special_details            
; 
 All esds (except the esd in the dihedral angle between two l.s. planes) 
 are estimated using the full covariance matrix.  The cell esds are taken 
 into account individually in the estimation of esds in distances, angles 
 and torsion angles; correlations between esds in cell parameters are only 
 used when they are defined by crystal symmetry.  An approximate (isotropic) 
 treatment of cell esds is used for estimating esds involving l.s. planes. 
;

loop_
_geom_bond_atom_site_label_1
_geom_bond_atom_site_label_2
_geom_bond_distance
_geom_bond_site_symmetry_2
_geom_bond_publ_flag
O1 N1 1.3330(18) . ?
O2 N5 1.3247(18) . ?
O2 H2 0.946(18) . ?
N1 N2 1.332(2) . ?
N1 C1 1.332(2) . ?
N2 N3 1.303(2) . ?
N3 N4 1.347(2) . ?
N4 C1 1.328(2) . ?
N5 C2 1.331(2) . ?
N5 N6 1.334(2) . ?
N6 N7 1.301(2) . ?
N7 N8 1.344(2) . ?
N8 C2 1.324(2) . ?
C1 C2 1.444(2) . ?
O3 N9 1.362(2) . ?
O3 H3 0.870(17) . ?
N9 C3 1.268(2) . ?
N9 H9 0.93(3) . ?
C3 C5 1.475(3) . ?
C3 C4 1.476(3) . ?
C4 H4A 0.99(3) . ?
C4 H4B 1.01(3) . ?
C4 H4C 0.91(3) . ?
C5 H5A 0.92(3) . ?
C5 H5B 0.94(4) . ?
C5 H5C 0.93(3) . ?
O4 H4D 0.88(3) . ?
O4 H4E 0.88(4) . ?

loop_
_geom_angle_atom_site_label_1
_geom_angle_atom_site_label_2
_geom_angle_atom_site_label_3
_geom_angle
_geom_angle_site_symmetry_1
_geom_angle_site_symmetry_3
_geom_angle_publ_flag
N5 O2 H2 108(2) . . ?
N2 N1 O1 123.11(14) . . ?
N2 N1 C1 109.57(14) . . ?
O1 N1 C1 127.32(15) . . ?
N3 N2 N1 106.16(14) . . ?
N2 N3 N4 110.50(14) . . ?
C1 N4 N3 106.31(14) . . ?
O2 N5 C2 128.10(14) . . ?
O2 N5 N6 122.49(14) . . ?
C2 N5 N6 109.39(14) . . ?
N7 N6 N5 106.10(14) . . ?
N6 N7 N8 110.51(14) . . ?
C2 N8 N7 106.42(14) . . ?
N4 C1 N1 107.47(15) . . ?
N4 C1 C2 128.63(15) . . ?
N1 C1 C2 123.91(15) . . ?
N8 C2 N5 107.58(15) . . ?
N8 C2 C1 126.59(14) . . ?
N5 C2 C1 125.83(15) . . ?
N9 O3 H3 107.3(18) . . ?
C3 N9 O3 121.40(16) . . ?
C3 N9 H9 120.3(16) . . ?
O3 N9 H9 118.2(16) . . ?
N9 C3 C5 121.4(2) . . ?
N9 C3 C4 117.07(18) . . ?
C5 C3 C4 121.6(2) . . ?
C3 C4 H4A 111.3(15) . . ?
C3 C4 H4B 110.8(15) . . ?
H4A C4 H4B 110(2) . . ?
C3 C4 H4C 107.9(19) . . ?
H4A C4 H4C 114(2) . . ?
H4B C4 H4C 103(2) . . ?
C3 C5 H5A 107.7(19) . . ?
C3 C5 H5B 109.8(19) . . ?
H5A C5 H5B 109(3) . . ?
C3 C5 H5C 109.4(17) . . ?
H5A C5 H5C 111(3) . . ?
H5B C5 H5C 110(3) . . ?
H4D O4 H4E 108(3) . . ?

loop_
_geom_torsion_atom_site_label_1
_geom_torsion_atom_site_label_2
_geom_torsion_atom_site_label_3
_geom_torsion_atom_site_label_4
_geom_torsion
_geom_torsion_site_symmetry_1
_geom_torsion_site_symmetry_2
_geom_torsion_site_symmetry_3
_geom_torsion_site_symmetry_4
_geom_torsion_publ_flag
O1 N1 N2 N3 -179.25(17) . . . . ?
C1 N1 N2 N3 -0.2(2) . . . . ?
N1 N2 N3 N4 0.2(2) . . . . ?
N2 N3 N4 C1 -0.1(2) . . . . ?
O2 N5 N6 N7 -178.92(16) . . . . ?
C2 N5 N6 N7 -0.4(2) . . . . ?
N5 N6 N7 N8 0.3(2) . . . . ?
N6 N7 N8 C2 -0.1(2) . . . . ?
N3 N4 C1 N1 -0.1(2) . . . . ?
N3 N4 C1 C2 179.80(18) . . . . ?
N2 N1 C1 N4 0.2(2) . . . . ?
O1 N1 C1 N4 179.16(17) . . . . ?
N2 N1 C1 C2 -179.69(16) . . . . ?
O1 N1 C1 C2 -0.7(3) . . . . ?
N7 N8 C2 N5 -0.2(2) . . . . ?
N7 N8 C2 C1 179.99(17) . . . . ?
O2 N5 C2 N8 178.78(17) . . . . ?
N6 N5 C2 N8 0.4(2) . . . . ?
O2 N5 C2 C1 -1.4(3) . . . . ?
N6 N5 C2 C1 -179.81(16) . . . . ?
N4 C1 C2 N8 170.46(18) . . . . ?
N1 C1 C2 N8 -9.7(3) . . . . ?
N4 C1 C2 N5 -9.3(3) . . . . ?
N1 C1 C2 N5 170.52(17) . . . . ?
O3 N9 C3 C5 1.2(3) . . . . ?
O3 N9 C3 C4 179.87(18) . . . . ?

loop_
_geom_hbond_atom_site_label_D
_geom_hbond_atom_site_label_H
_geom_hbond_atom_site_label_A
_geom_hbond_distance_DH
_geom_hbond_distance_HA
_geom_hbond_distance_DA
_geom_hbond_angle_DHA
_geom_hbond_site_symmetry_A
O2 H2 O1 0.946(18) 1.481(19) 2.4248(18) 175(3) 1_565
O2 H2 N1 0.946(18) 2.33(2) 3.1371(18) 143(3) 1_565
O2 H2 N2 0.946(18) 2.62(3) 3.112(2) 113(2) 1_565
C4 H4A O4 0.99(3) 2.63(3) 3.448(3) 140(2) 1_655
N9 H9 O1 0.93(3) 2.47(3) 2.989(2) 115.6(19) .
N9 H9 N8 0.93(3) 1.90(3) 2.795(2) 162(2) .
O3 H3 O4 0.870(17) 1.653(18) 2.523(2) 178(3) .
O4 H4D N4 0.88(3) 2.00(3) 2.881(2) 175(3) 2_676
O4 H4E O2 0.88(4) 2.42(3) 2.910(2) 116(3) 2_676
O4 H4E N2 0.88(4) 2.16(4) 2.994(2) 158(3) 2_666

_refine_diff_density_max         0.258
_refine_diff_density_min         -0.189
_refine_diff_density_rms         0.037

_shelxl_version_number           2013-4

_shelx_res_file                  
; 
TITL mo_d8v19308_0m_a.res in P-1 
CELL 0.71073 6.811 7.3961 11.6431 73.627 82.716 83.323 
ZERR 2 0.0005 0.0005 0.0009 0.002 0.002 0.002 
LATT 1 
SFAC C  H  N  O 
UNIT 10 22 18 8 
OMIT 0 0 1 
OMIT  -3.00  52.00 
L.S. 10 
ACTA 
BOND $H 
FMAP 2 
PLAN 20 
LIST 4 
dfix 0.82 0.02 o2 h2 o3 h3 
size 0.18 0.12 0.10 
wpdb -1 
mpla 
htab 
conf 
EQIV $1 x, y+1, z 
HTAB O2 O1_$1 
HTAB O2 N1_$1 
HTAB O2 N2_$1 
EQIV $2 x+1, y, z 
HTAB C4 O4_$2 
HTAB N9 O1 
HTAB N9 N8 
HTAB O3 O4 
EQIV $3 -x+1, -y+2, -z+1 
HTAB O4 N4_$3 
HTAB O4 O2_$3 
EQIV $4 -x+1, -y+1, -z+1 
HTAB O4 N2_$4 
TEMP 20.27 
WGHT    0.046400    0.189100 
EXTI    0.082030 
FVAR       1.90168 
O1    4    0.770643    0.510032    0.605768    11.00000    0.12746    0.01966 = 
         0.04012   -0.00408   -0.01783   -0.00478 
O2    4    0.800738    1.230252    0.533242    11.00000    0.10754    0.01896 = 
         0.03899   -0.00473   -0.00747   -0.01162 
N1    3    0.743326    0.664219    0.514789    11.00000    0.06070    0.02190 = 
         0.03400   -0.00756   -0.00652   -0.00403 
N2    3    0.717158    0.657601    0.404648    11.00000    0.07667    0.03131 = 
         0.03884   -0.01390   -0.01022   -0.00657 
N3    3    0.697851    0.832588    0.339829    11.00000    0.07757    0.03372 = 
         0.03772   -0.01059   -0.01154   -0.00342 
N4    3    0.711842    0.951540    0.406680    11.00000    0.06390    0.02748 = 
         0.03591   -0.00711   -0.00875   -0.00155 
N5    3    0.790397    1.075960    0.624650    11.00000    0.05542    0.02118 = 
         0.03489   -0.00782   -0.00518   -0.00491 
N6    3    0.809447    1.076465    0.737194    11.00000    0.07173    0.03292 = 
         0.03898   -0.01298   -0.00969   -0.00913 
N7    3    0.795119    0.903015    0.802415    11.00000    0.07839    0.03421 = 
         0.03710   -0.00958   -0.01142   -0.00866 
N8    3    0.768139    0.791126    0.733600    11.00000    0.06419    0.02758 = 
         0.03521   -0.00654   -0.00722   -0.00780 
C1    1    0.740618    0.843761    0.516616    11.00000    0.04272    0.02072 = 
         0.03481   -0.00677   -0.00339   -0.00362 
C2    1    0.765782    0.901223    0.622187    11.00000    0.04083    0.02052 = 
         0.03420   -0.00577   -0.00294   -0.00310 
H2    2    0.794420    1.335895    0.564677    11.00000    0.12527 
O3    4    0.460389    0.425391    0.890366    11.00000    0.05363    0.06412 = 
         0.05075    0.00491   -0.01056   -0.00670 
N9    3    0.660895    0.434701    0.870762    11.00000    0.05295    0.03282 = 
         0.03362   -0.00326   -0.00363   -0.00668 
C3    1    0.778261    0.311286    0.933440    11.00000    0.05840    0.02943 = 
         0.03256   -0.01012   -0.00802   -0.00009 
C4    1    0.992821    0.334273    0.904668    11.00000    0.05779    0.05437 = 
         0.06190   -0.01154   -0.00780    0.00136 
C5    1    0.703521    0.149601    1.029025    11.00000    0.08122    0.03702 = 
         0.04610    0.00200   -0.00647   -0.00411 
H5A   2    0.776046    0.131394    1.093894    11.00000    0.09611 
H5B   2    0.722045    0.039829    1.001492    11.00000    0.11026 
H5C   2    0.569766    0.175748    1.050059    11.00000    0.08824 
H4A   2    1.017053    0.463547    0.853154    11.00000    0.07967 
H4B   2    1.060574    0.308308    0.980295    11.00000    0.07904 
H4C   2    1.048724    0.239167    0.872079    11.00000    0.09834 
H9    2    0.709629    0.538621    0.813858    11.00000    0.07419 
H3    2    0.408785    0.504433    0.828931    11.00000    0.08379 
O4    4    0.302965    0.649790    0.713482    11.00000    0.09978    0.03764 = 
         0.04932   -0.00531   -0.03030   -0.00521 
H4D   2    0.302899    0.770407    0.672865    11.00000    0.08847 
H4E   2    0.282980    0.584751    0.663900    11.00000    0.11051 
HKLF 4 
  
REM  mo_d8v19308_0m_a.res in P-1 
REM R1 =  0.0422 for    1758 Fo > 4sig(Fo)  and  0.0551 for all    2180 data 
REM    208 parameters refined using      2 restraints 
  
END 
  
WGHT      0.0440      0.2050 
  
REM Instructions for potential hydrogen bonds 
HTAB O2 O1_$1 
HTAB O2 N1_$1 
HTAB O2 N2_$1 
HTAB C4 O4_$2 
HTAB N9 O1 
HTAB N9 N8 
HTAB O3 O4 
HTAB O4 N4_$3 
HTAB O4 O2_$3 
HTAB O4 N2_$4 
  
REM Highest difference peak  0.258,  deepest hole -0.189,  1-sigma level  0.037 
Q1    1   0.7700  1.4073  0.5801  11.00000  0.05    0.26 
Q2    1   0.7631  0.8758  0.5637  11.00000  0.05    0.21 
Q3    1   0.6608  1.2133  0.5565  11.00000  0.05    0.20 
Q4    1   0.7324  0.7025  0.7570  11.00000  0.05    0.17 
Q5    1   0.6764  0.5514  0.5817  11.00000  0.05    0.16 
Q6    1   0.7378  0.7682  0.5251  11.00000  0.05    0.16 
Q7    1   0.7049  0.5876  0.3856  11.00000  0.05    0.16 
Q8    1   0.6953  1.0491  0.3834  11.00000  0.05    0.15 
Q9    1   0.8380  0.5413  0.5757  11.00000  0.05    0.15 
Q10   1   0.7186  0.8387  0.6774  11.00000  0.05    0.15 
Q11   1   0.6851  0.9000  0.4650  11.00000  0.05    0.14 
Q12   1   0.8118  0.8866  0.4634  11.00000  0.05    0.14 
Q13   1   0.4207  0.6331  0.6619  11.00000  0.05    0.14 
Q14   1   0.7460  0.2228  0.9741  11.00000  0.05    0.13 
Q15   1   0.8113  0.9778  0.6044  11.00000  0.05    0.13 
Q16   1   0.8775  1.1244  0.7727  11.00000  0.05    0.13 
Q17   1   0.7817  0.4974  0.6365  11.00000  0.05    0.12 
Q18   1   0.8696  0.0807  1.0689  11.00000  0.05    0.12 
Q19   1   0.7568  0.3190  0.8925  11.00000  0.05    0.12 
Q20   1   1.2482  0.4011  0.9589  11.00000  0.05    0.12 
;
_shelx_res_checksum              24858

_exptl_crystal_recrystallization_method 'Re-crystallisation from solvent: AC/MT'
